# Supplementary material for: Identification and Characterization of a QTL for Growth of Fusarium circinatum on Pine-Based Medium
Source: J Fungi (Basel). 2022 Nov 16;8(11):1214. doi: 10.3390/jof8111214 (PMC9696871; doi:10.3390/jof8111214)
Supplement: Supplementary file 1 [file jof-08-01214-s001.zip]

Archive with 4 entries (4 files):
- Supplementary file S1.pdf
- Supplementary file S2.pdf
- Supplementary file S3.pdf
- Supplementary file S4.xlsx
