# Supplementary material for: Identification and Characterization of a QTL for Growth of Fusarium circinatum on Pine-Based Medium
Source: J Fungi (Basel). 2022 Nov 16;8(11):1214. doi: 10.3390/jof8111214 (PMC9696871; doi:10.3390/jof8111214)
Supplement: Supplementary file 1 [file jof-08-01214-s001.zip › Supplementary file S4.xlsx]

## Sheet: Supplemental Table S1
Supplemental Table S1. Growth data of F. circinatum, F. temperatum, and the F1 hybrid progeny from the interspecific cross on pine-based medium.
CMWF number	Mean growth (mm)	± Standard deviation
CMWF759	39.7	1.88635
CMWF88	39.8	0.875595
CMWF295	40.5	1.47667
CMWF204	40.8	0.658281
CMWF211	41.2	1.32916
CMWF314	41.6	1.49443
CMWF389	42.4	0.632456
CMWF214	42.7	0.818196
CMWF246	42.8	1.02198
CMWF820	43	0.668747
CMWF233	43.4	1.65328
CMWF208	43.4	0.948683
CMWF80	43.8	1.52388
CMWF840	44.5	0.589256
CMWF299	44.7	1.20301
CMWF391	45.7	0.411636
CMWF232	45.7	2.16089
CMWF771	46	1.08012
CMWF819	46.3	0.529675
CMWF771	46.3	1.05541
CMWF837	46.7	0.709068
CMWF217	47	1.58114
CMWF95	47.3	0.851469
CMWF84	47.8	1.44914
CMWF263	48.1	1.38343
CMWF223	48.7	1.13162
CMWF296	49	1.13039
CMWF215	49.4	0.674949
CMWF334	49.6	0.537484
CMWF212	49.6	0.977525
CMWF397	49.7	0.783511
CMWF227	50.2	1.67995
CMWF343	50.3	0.851469
CMWF249	50.6	0.483046
CMWF842	50.9	0.550252
FSP34	51	0.781736
CMWF489	51.4	1.58465
CMWF815	51.4	1.0328
CMWF209	51.8	0.774597
CMWF83	52	0.971825
CMWF290	52.2	0.459468
CMWF339	52.3	0.668747
CMWF783	52.4	2.20101
CMWF340	52.8	0.737865
CMWF829	52.8	0.774597
CMWF221	52.9	0.895979
CMWF256	53	0.881917
CMWF247	53.3	0.529675
CMWF253	53.6	1.00554
CMWF491	53.8	0.699206
CMWF203	53.9	0.497214
CMWF729	53.9	1.44241
CMWF323	54.1	1.06589
CMWF419	54.1	1.44241
CMWF305	54.2	0.966092
CMWF782	54.2	1.28668
CMWF222	54.4	0.888194
CMWF825	54.5	1.3994
CMWF262	54.7	1.74881
CMWF827	55.4	0.483046
CMWF1111	55.4	1.39841
CMWF100	56.2	1.39044
CMWF240	56.3	1.59948
CMWF229	56.4	0.421637
CMWF724	57.1	0.497214
CMWF326	57.2	0.966092
CMWF234	57.3	1.35503
CMWF300	57.5	0.790569
CMWF441	57.5	2.04464
CMWF92	57.6	0.823273
CMWF834	57.7	0.668747
CMWF831	58	0.62361
CMWF250	58	0.471405
CMWF91	58.1	1.34268
CMWF330	58.2	1.12546
CMWF298	58.3	1.29207
CMWF324	58.5	0.424918
CMWF861	59.1	0.761942
CMWF265	59.2	0.936898
CMWF332	59.3	1.33437
CMWF251	59.4	0.349603
CMWF392	59.5	0.71686
CMWF338	59.6	0.586894
CMWF494	59.8	0.809664
CMWF433	59.9	0.797566
CMWF257	59.9	0.59861
CMWF307	60.1	0.724569
CMWF320	60.1	0.86442
CMWF335	60.7	0.625833
CMWF297	61.5	0.920447
CMWF201	62.4	0.421637
CMWF417	62.4	0.823273
CMWF89	62.7	0.747217
CMWF322	63.5	0.920447
CMWF315	63.5	2.04464
CMWF308	66.8	0.658281

## Sheet: Supplementary Table S2
Supplemental Table S2. Genes identified underpinning the QTL identified for growth on pine-derived media supplemented with MEA (PMEA) for F. circinatum and F. temperatum. Genic information is provided for the F. circinatum genome.
Gene*	Gene**	Position (bp)	Orientation	Length (bp)	No. of introns	No. of exons
g13386	g13344	1 074 652 - 1 076 975	-	2324	4	5
g13387	g13345	1 077 858 - 1 080 104	+	2247	4	5
g13388	g13346	1 080 408 - 1 081 511	+	1104	0	1
g13389	g13347	1 081 935 - 1 083 691	-	1757	3	4
g13390	g13348	1 084 900 - 1 086 144	+	1245	0	1
g13391	g13349	1 087 381 - 1 088 410	+	1030	4	5
g13392	g13350	1 089 143 - 1 091 125	-	1983	8	9
g13393	g13351	1 091 941 - 1 092 965	-	1025	1	2
g13394	g13352	1 093 504 - 1 094 626	+	1123	4	5
g13395	g13353	1 095 401 - 1 097 758	+	2358	5	6
g13396	g13354	1 097 866 - 1 099 491	-	1626	0	1
g13397	g13355	1 100 669 - 1 101 719	+	1051	6	7
g13398	g13356	1 102 280 - 1 103 659	+	1380	2	3
g13399	g13357	1 104 217 - 1 106 570	+	2354	4	5
g13400	g13358	1 107 461 - 1 109 470	+	2010	7	8
g13401	g13359	1 109 761 - 1 110 353	-	593	2	3
g13402	g13360	1 111 219 - 1 113 336	-	2118	2	3
g13403	g13361	1 115 205 - 1 115 709	+	505	1	2
g13404	g13362	1 115 849 - 1 116 817	-	969	0	1
g13405	g13363	1 117 411 - 1 118 169	-	759	0	1
g13406	g13364	1 119 405 - 1 119 905	-	501	0	1
g13407	-
g13408	-
g13409	g13365	1 126 996 - 1 129 395	-	2400	2	3
g13410	g13366	1 135 368 - 1 136 048	+	681	2	3
g13411	g13367	1 137 059 - 1 138 376	-	1318	2	3
g13412	g13368	1 140 024 - 1 140 849	-	826	2	3
g13413	g13369	1 142 620 - 1 143 965	-	1346	1	2
g13414	g13370	1 144 722 - 1 145 902	-	1181	3	4
g13415	g13371	1 147 409 - 1 148 320	+	912	0	1
g13416	g13372	1 152 436 - 1 154 180	+	1745	3	4
g13417	g13373	1 155 022 - 1 157 147	+	2126	3	4
g13418	g13374	1 158 315 - 1 158 842	+	528	0	1
g13419	g13375	1 160 226 - 1 163 807	+	3582	6	7
***g13420	g13376	1 165 448 - 1 168 859	+	3412	6	7
g13421	g13377	1 169 506 - 1 170 240	-	735	0	1
g13422	g13378	1 173 000 - 1 174 743	+	1744	6	7
g13423	g13379	1 175 117 - 1 181 791	+	6675	7	8
g13424	g13380	1 182 997 - 1 185 691	-	2695	2	3
g13425	g13381	1 190 096 - 1 190 976	+	881	1	2
g13426	g13382	1 191 512 - 1 192 500	-	989	1	2
g13427	g13383	1 194 212 - 1 195 489	+	1278	2	3
g13428	g13384	1 197 021 - 1 198 197	+	1177	1	2
*Genic information for F. temperatum.
**Genic information for F. circinatum FSP34.
***Gene identified to be different in F. circinatum FSP34 and KS17

## Sheet: Supplementary Table S3
Supplemental Table S3. InterProScan results for the protein family membership (PFam) of the genes underpinning the QTL in F. temperatum.
Gene name*	Description	Protein family	InterPro ID
g13386	None predicted	None predicted	None predicted
g13387	Sodium/Solute symporter	PF00474	IPR001734
	Urea active transporter		IPR031155
g13388	Ornithine cyclodeaminase/mu-crystallin	PF02423	IPR003462
g13389	Major facilitator superfamily	PF07690	IPR011701
g13390	Conserved hypothetical protein CHP02452	PF10021	IPR012664
g13391	None predicted	None predicted	None predicted
g13392	PAS domain	PF13426	IPR000014
g13393	Short-chain dehydrogenase/reductase SDR	PF00106	IPR001247
	NAD(P)-binding domain	SSF51735	IPR016040
g13394	Glyoxalase/Bleomycin resistance protein/Dihydroxyl biphenyl dioxygenase	SSF54593	IPR029068
	Glyoxylase/fosfomycin resistance/ Dioxygenase domain	PF00903	IPR004360
g13395	Peptidase S1 PA clan	SSF50494	IPR008256
g13396	Fungal transcription factor	PF11951	IPR021858
g13397	Metallo-beta-lactamase	SSF56281	IPR001729
g13398	None predicted	None predicted	None predicted
g13399	Zn (II)-C6 fungal type DNA-binding domain	PF00172	IPR001138
g13400	Pyranose 2-oxidase		IPR12814
g13401	None predicted	None predicted	None predicted
g13402	PAS domain	PF13426	IPR000014
g13403	None predicted	None predicted	None predicted
g13404	None predicted	None predicted	None predicted
g13405	None predicted	None predicted	None predicted
g13406	None predicted	None predicted	None predicted
g13407	Membrane protein SUR7/RIM9-like, fungi	PF06687	IPR009571
g13408	FAD-binding, type 2, subdomain 1	SSF56176	IPR016166/7
	FAD linked oxidase, N-terminal	PF01565	IPR006094
	CO dehydrogenase flavoprotein-like, FAD-binding, subdomain 2		IPR016169
g13409	Haem peroxidase	SSF48113	IPR010255
	Catalase peroxidase haem	PR00460	IPR000763
	Haem peroxidase, plant/fungal/bacterial	PF00141	IPR002016
	Peroxidases haem-ligand binding site	PS00435	IPR019793
g13410	Phosphatidylethanolamine-binding protein, eukaryotic	PF01161	IPR035810
g13411	Peptidase S8, subtilisin-related	PR00723	IPR015500
	Peptidase S8 propeptide/Proteinase inhibitor I9	PF05922	IPR010259
	Peptidase S8/S53 domain	SSF52743	IPR000209
g13412	Pectin lyase fold/virulence factor	SSF51126	IPR011050
	Pectate lyase, catalytic	PF03211	IPR004898
g13413	Sodium/solute symporter		IPR001734
	Urea active transporter		IPR031155
g13414	None predicted	None predicted	None predicted
g13415	Ankyrin repeat-containing domain	SSF48403	IPR036770
g13416	Sugar/Inositol transporter	PF00083	IPR003663
	Major facilitator superfamily domain	SSF103473	IPR020846
g13417	Peptidase S1 PA clan	SSF50494	IPR009003
	Serine protease, trypsin domain	PF00089	IPR001254
g13418	None predicted	None predicted	None predicted
g13419	P-loop containing nucleoside triphosphate hydrolase	SSF52540	IPR027417
	DNA2/NAM7 helicase-like, AAA domain	PF13087	IPR041679
g13420	Mg2+ transporter protein, CorA-like/Zinc transport protein ZntB (in F. circinatum, this gene was annotated as g13376 and encoded a protein for which not function could be predicted)	SSF144083	IPR002523
g13421	Short chain dehydrogenase/reductase SDR	PF00106	IPR002347
	NAD(P)-binding domain	SSF51735	IPR016040
g13422	Major facilitator superfamily domain	SSF103473	IPR020846
g13423	None predicted	None predicted	None predicted
g13424	Cas1p TM acyl transferase domain	PF07779	IPR012419
g13425	Cell wall mannoprotein 1	PF12296	IPR021054
g13426	Iso-penicillin N Synthatase-like	None predicted	IPR027443
	Oxoglutarate/Iron-dependent dioxygenase	PF03171	IPR005123
g13427	Pectin lyase fold/Virulence factor	SSF51126	IPR011050
g13428	None predicted	None predicted	None predicted
*Gene names as indicated in F. temperatum

## Sheet: Supplementary Table S4
Supplemental Table S4. Gene ontology (GO) terms for the genes underpinning the QTL.
Gene name*	Biological function	GO term	Molecular function	GO term	Cellular component	GO term
g13386	None predicted		None predicted		None predicted
g13387	Urea transmembrane transport	71918	Urea transmembrane activity	15204	Integral component of membrane	16021
	Transmembrane transport	55085	Transmembrane transporter activity	22857	Membrane	16020
g13388	None predicted		None predicted		None predicted
g13389	Transmembrane transport	55085	Transmembrane transporter activity	22857	None predicted
g13390	None predicted		None predicted		None predicted
g13391	None predicted		None predicted		None predicted
g13392	None predicted		None predicted		None predicted
g13393	None predicted		Oxidoreductase activity	16491	None predicted
g13394	None predicted		Lactoylglutathione lyase activity	4462	None predicted
			Metal ion binding	46872
g13395	None predicted		None predicted		None predicted
g13396	None predicted		None predicted		None predicted
g13397	None predicted		None predicted		None predicted
g13398	None predicted		None predicted		None predicted
g13399	Regulation of transcription DNA-templated	6355	Zinc ion binding	8270	None predicted
	Transcription, DNA-templated	6351	DNA-binding transcription factor activity. RNA polymerase II-specific	981
			DNA binding	3677
g13400	None predicted		Pyranose oxidase activity	50233	None predicted
			Flavin adenine dinucleotide binding	50660
			Oxidoreductase activity, acting on CH-OH group of donors	16614
			FAD binding	71949
g13401	None predicted		None predicted		None predicted
g13402	None predicted		None predicted		None predicted
g13403	None predicted		None predicted		None predicted
g13404	None predicted		None predicted		None predicted
g13405	None predicted		None predicted		None predicted
g13406	None predicted		None predicted		None predicted
g13407	None predicted		None predicted		Plasma membrane	5886
g13408	None predicted		FAD binding	71949	None predicted
			Oxidoreductase activity, acting on CH-OH group of donors	16614
			Flavin adenine dinucleotide binding	50660
g13409	Response to oxidative stress	6979	Catalase activity	4096	None predicted
	Oxidation-reduction process	55114	Peroxidase activity	4601
			Heme binding	20037
g13410	None predicted		None predicted		None predicted
g13411	Proteolysis	6508	Serine-type endopeptidase activity	4252	None predicted
			Serine-type peptidase activity	8236
g13412			Pectate lyase activity	30570	Extracellular region	5576
g13413	Urea transmembrane transport	71918	Urea transmembrane transporter activity	15204	Integral component of membrane	16021
	Transmembrane transport	55085	Transmembrane transporter activity	22857	Membrane	16020
g13414	None predicted		None predicted		None predicted
g13415	None predicted		None predicted		None predicted
g13416	None predicted		None predicted		None predicted
g13417	Proteolysis	6508	Serine-type endopeptidase activity	4252	None predicted
g13418	None predicted		None predicted		None predicted
g13419	None predicted		None predicted		None predicted
g13420 (in F. circinatum, this gene was annotated as g13376 and encoded a protein for which not function could be predicted)	Metal ion transport	30001	Metal ion transmembrane transporter activity	46873	Membrane	16020
	Transmembrane transport	55085
g13421	None predicted		Oxidoreductase activity	16491	None predicted
g13422	Transmembrane transport	55085	Transmembrane transport activity	22857	None predicted
g13423	None predicted		None predicted		None predicted
g13424	None predicted		None predicted		None predicted
g13425	None predicted		None predicted		None predicted
g13426	None predicted		Oxidoreductase activity	16491	None predicted
g13427	None predicted		Pectate lyase activity	30570	Extracellular region	5576
g13428	None predicted		None predicted		None predicted
*Gene names as indicated in F. temperatum

## Sheet: Supplementary Table S5
Supplementary Table S5. REPET information on the Large Retrotransposon Derivatives (LARD) identified in indel region of F. circinatum FSP34
Annotation ID	Classification	Start position	Stop position	Size (bp)	Orientation	% Identity
ms424	RXX-LARD	1120828	1 125 471	4644	-	95.7
ms423	RXX-LARD	1 125 472	1 126 753	1282	+	95.7
ms425	RXX-LARD	1 126 093	1 126 661	596	-	95.7

## Sheet: Supplementary Table S6
Supplementary Table S6. BLAST results of LARD ms424 identified in F. circinatum (KS17) and F. temperatum
Fusarium genome	Chromosome	Start position	Stop position	Size (bp)	% Identity
F. circinatum (KS17)	2	1635881	1640374	4525	91
	2	392190	396762	4562	89
F. temperatum	11	725101	729576	4531	79
	11	340759	345245	4544	78
